# Supplementary material for: Polarization Upends Convention: Halogen Bonding Propensities of Main Group Halides
Source: J Phys Chem A. 2025 Jan 15;129(4):955–66. doi: 10.1021/acs.jpca.4c06456 (PMC11789142; doi:10.1021/acs.jpca.4c06456)
Supplement: Supplementary file 2 — jp4c06456_si_002.zip [file jp4c06456_si_002.zip]

Archive with 5 entries (4 files):
- xyz-Files_Supporting-Information/
- xyz-Files_Supporting-Information/1_Molecules_Hydrides-and-Gps_1+17-M-I.xyz
- xyz-Files_Supporting-Information/2_Molecules_Halides-and-Bases-NH3+NCH3_3.xyz
- xyz-Files_Supporting-Information/3_Interaction-1_HnM-I---NH3_FnM-I---NH3.xyz
- xyz-Files_Supporting-Information/4_Interaction-2_HnM-I---NCH3_3_FnM-I---NCH3_3.xyz
