# Supplementary material for: Polarization Upends Convention: Halogen Bonding Propensities of Main Group Halides
Source: J Phys Chem A. 2025 Jan 15;129(4):955–66. doi: 10.1021/acs.jpca.4c06456 (PMC11789142; doi:10.1021/acs.jpca.4c06456)
Supplement: Supplementary file 2 — jp4c06456_si_002.zip [file jp4c06456_si_002.zip › xyz-Files_Supporting-Information/1_Molecules_Hydrides-and-Gps_1+17-M-I.xyz]

2
LiI
3        0.000000000      0.000000000     -0.018574000
53       0.000000000      0.000000000      2.408574000
2            
NaI
  Na        0.000000000000      0.000000000000     -0.024530000000
  I         0.000000000000      0.000000000000      2.734530000000
2            
KI
  K         0.000000000000      0.000000000000     -0.241520000000
  I         0.000000000000      0.000000000000      2.841520000000
2            
RbI
  Rb        0.000000000000      0.000000000000     -0.012828000000
  I         0.000000000000      0.000000000000      3.192828000000
2            
CsI
  Cs        0.000000000000      0.000000000000     -0.105047000000
  I         0.000000000000      0.000000000000      3.275047000000
3          
BeHI
  Be        0.050516000000      0.053047000000      0.007332000000
  I         1.651415000000      1.523807000000      0.060689000000
  H        -0.926564000000     -0.846180000000     -0.024788000000
3          
MgHI
  Mg        0.071681000000      0.071654000000      0.008615000000
  I         1.952044000000      1.800452000000      0.070448000000
  H        -1.171079000000     -1.070393000000     -0.033266000000
3          
CaHI
  Ca        0.119029000000      0.115170000000      0.009847000000
  I         2.234501000000      2.060093000000      0.079954000000
  H        -1.361045000000     -1.245006000000     -0.039364000000
3          
SrHI
  Sr        0.221005000000     -0.103505000000     -0.380623000000
  I         2.168234000000      2.131205000000      0.244177000000
  H        -1.540272000000     -1.229370000000      0.182121000000
3              
BaHI
  Ba        0.545902000000     -0.529635000000     -0.209587000000
  I         1.987257000000      2.278414000000      0.172099000000
  H        -1.684193000000     -0.950450000000      0.083163000000
4          
BH2I
  B        -0.006552000000     -0.004682000000     -0.025438000000
  H         0.005929000000      0.886676000000     -0.806916000000
  H        -0.323890000000     -1.115757000000     -0.290384000000
  I         0.570742000000      0.413530000000      1.962748000000
4          
AlH2I
  Al       -0.015722000000     -0.011256000000     -0.056695000000
  H         0.003529000000      1.175207000000     -1.091399000000
  H        -0.435158000000     -1.488379000000     -0.404267000000
  I         0.660216000000      0.479966000000      2.277197000000
4          
GaH2I
  Ga       -0.018495000000     -0.013109000000     -0.065872000000
  H         0.014898000000      1.184799000000     -1.053228000000
  H        -0.424245000000     -1.481710000000     -0.365226000000
  I         0.662525000000      0.481403000000      2.284481000000
4          
InH2I
  In       -0.043516000000     -0.030642000000     -0.150830000000
  H         0.009909000000      1.321001000000     -1.198895000000
  H        -0.481207000000     -1.661789000000     -0.428889000000
  I         0.689497000000      0.499241000000      2.371642000000
4          
TlH2I
  Tl       -0.076620000000     -0.057369000000     -0.271641000000
  H         0.045501000000      1.401668000000     -1.141071000000
  H        -0.467278000000     -1.711652000000     -0.338052000000
  I         0.673079000000      0.495164000000      2.343792000000
5          
CH3I
  C        -0.003893000000     -0.001074000000     -0.019028000000
  H         0.506432000000     -0.951555000000      0.081251000000
  H         0.692946000000      0.824581000000      0.062472000000
  H        -0.556203000000      0.047047000000     -0.949912000000
  I        -1.406901000000      0.163020000000      1.585655000000
5          
SiH3I
  Si       -0.037758000000      0.002878000000      0.019684000000
  H         0.667092000000     -1.291048000000      0.143944000000
  H         0.920718000000      1.124554000000      0.118385000000
  H        -0.778392000000      0.067145000000     -1.258517000000
  I        -1.645710000000      0.190945000000      1.858679000000
}
5          
GeH3I
  Ge       -0.021686000000      0.000975000000      0.000871000000
  H         0.694745000000     -1.339831000000      0.148105000000
  H         0.957878000000      1.166612000000      0.121630000000
  H        -0.806245000000      0.069544000000     -1.307572000000
  I        -1.679055000000      0.194868000000      1.896621000000
}
5          
SnH3I
  Sn       -0.013435000000      0.000170000000     -0.008296000000
  H         0.777301000000     -1.497927000000      0.166499000000
  H         1.071771000000      1.304605000000      0.137384000000
  H        -0.899464000000      0.077352000000     -1.460406000000
  I        -1.780693000000      0.206819000000      2.013215000000
5          
PbH3I
  Pb        0.047128000000     -0.007591000000     -0.077582000000
  H         0.831392000000     -1.555399000000      0.143953000000
  H         1.135722000000      1.349059000000      0.113808000000
  H        -0.906301000000      0.077658000000     -1.541745000000
  I        -1.775272000000      0.206559000000      2.007293000000
4          
NH2I
  N        -0.022823000000     -0.356196000000     -0.622493000000
  H         0.799700000000     -0.351971000000     -0.028504000000
  H        -0.815300000000     -0.311087000000      0.009423000000
  I         0.001015000000      1.482363000000     -1.563133000000
4          
PH2I
  P        -0.065183000000     -0.496963000000     -0.904999000000
  H         0.997848000000     -0.326579000000      0.017937000000
  H        -1.053394000000     -0.300201000000      0.092738000000
  I        -0.065400000000      1.824315000000     -1.715691000000
4          
AsH2I
  As       -0.067857000000     -0.553353000000     -0.956767000000
  H         1.061235000000     -0.349954000000      0.040381000000
  H        -1.115636000000     -0.322298000000      0.119981000000
  I        -0.066694000000      1.878054000000     -1.773943000000
4          
SbH2I
  Sb       -0.072746000000     -0.645452000000     -1.055982000000
  H         1.188370000000     -0.413611000000      0.077420000000
  H        -1.241265000000     -0.382841000000      0.166231000000
  I        -0.069909000000      1.958734000000     -1.890859000000
4          
BiH2I
  Bi       -0.075468000000     -0.735006000000     -1.099463000000
  H         1.237619000000     -0.493404000000      0.097820000000
  H        -1.291254000000     -0.462007000000      0.190775000000
  I        -0.071315000000      1.958346000000     -1.938187000000
3          
HOI
  O        -0.019944000000      0.060692000000     -0.368863000000
  H        -0.019944000000     -0.716642000000      0.195438000000
  I        -0.019944000000      1.611422000000      0.869543000000
3          
HSI
  S        -0.019944000000      0.034681000000     -0.714647000000
  H        -0.019944000000     -0.913952000000      0.234816000000
  I        -0.019944000000      1.880012000000      0.804012000000
HSeI
  Se       -0.019944000000      0.044311000000     -0.787698000000
  H        -0.019944000000     -0.970734000000      0.270946000000
  I        -0.019944000000      1.988402000000      0.809180000000
3          
HTeI
  Te       -0.019944000000      0.024474000000     -0.951900000000
  H        -0.019944000000     -1.133671000000      0.238260000000
  I        -0.019944000000      2.077277000000      0.801107000000
3          
HPoI
  Po       -0.019944000000      0.024506000000     -1.040718000000
  H        -0.019944000000     -1.179954000000      0.227830000000
  I        -0.019944000000      2.164354000000      0.750244000000
2          
IF
  F         0.000000000000      0.000000000000      0.039744000000
  I         0.000000000000      0.000000000000      1.960256000000
2          
ICl
  Cl        0.000000000000      0.000000000000      0.192737000000
  I         0.000000000000      0.000000000000      2.517263000000
2          
IBr
  Br        0.000000000000      0.000000000000     -0.085431000000
  I         0.000000000000      0.000000000000      2.385431000000
2          
I2
  I         0.000000000000      0.000000000000      0.165478000000
  I         0.000000000000      0.000000000000      2.834522000000
2          
AtI
  At        0.000000000000      0.000000000000      0.204586000000
  I         0.000000000000      0.000000000000      2.965414000000
