# Supplementary material for: Polarization Upends Convention: Halogen Bonding Propensities of Main Group Halides
Source: J Phys Chem A. 2025 Jan 15;129(4):955–66. doi: 10.1021/acs.jpca.4c06456 (PMC11789142; doi:10.1021/acs.jpca.4c06456)
Supplement: Supplementary file 2 — jp4c06456_si_002.zip [file jp4c06456_si_002.zip › xyz-Files_Supporting-Information/2_Molecules_Halides-and-Bases-NH3+NCH3_3.xyz]

3              
BeIF
  Be        0.060093000000      0.061978000000      0.007611000000
  I         1.663675000000      1.535058000000      0.061102000000
  F        -0.948401000000     -0.866361000000     -0.025481000000
3              
MgIF
  Mg        0.091122000000      0.089664000000      0.008851000000
  I         1.959222000000      1.806995000000      0.070846000000
  F        -1.197698000000     -1.094947000000     -0.033899000000
3              
CaIF
  Ca        0.109347000000      0.104786000000      0.010291000000
  I         2.228229000000      2.054984000000      0.079411000000
  F        -1.345092000000     -1.229513000000     -0.039265000000
3              
SrIF
  Sr        0.120564000000     -0.059065000000      0.384335000000
  I         2.208541000000      2.107877000000     -0.073625000000
  F        -1.480139000000     -1.250483000000     -0.265036000000
3              
BaIF
  Ba        0.402465000000     -0.421475000000     -0.389257000000
  I         2.078652000000      2.244334000000      0.242598000000
  F        -1.632151000000     -1.024530000000      0.192334000000
4              
BIF2
  B         0.006015000000      0.005164000000      0.020521000000
  F         0.000664000000      0.953816000000     -0.882038000000
  F        -0.354896000000     -1.205193000000     -0.324918000000
  I         0.594446000000      0.425981000000      2.026445000000
4              
AlIF2
  Al        0.002590000000      0.002184000000      0.006456000000
  F        -0.006275000000      1.184177000000     -1.139244000000
  F        -0.450810000000     -1.515358000000     -0.442512000000
  I         0.667359000000      0.484535000000      2.300136000000
4              
GaIF2
  Ga        0.020537000000      0.015146000000      0.068357000000
  F        -0.005606000000      1.225685000000     -1.176042000000
  F        -0.465548000000     -1.567321000000     -0.455259000000
  I         0.685300000000      0.497872000000      2.363098000000
4              
InIF2
  In        0.015662000000      0.009962000000      0.045195000000
  F        -0.028986000000      1.332688000000     -1.372519000000
  F        -0.535233000000     -1.741580000000     -0.579036000000
  I         0.723239000000      0.526742000000      2.499388000000
4              
TlIF2
  Tl        0.032650000000      0.023763000000      0.108399000000
  F        -0.052543000000      1.307572000000     -1.447842000000
  F        -0.555834000000     -1.749238000000     -0.658765000000
  I         0.750409000000      0.545714000000      2.591236000000

5              
CIF3
  C        -0.052427000000      0.004582000000      0.036404000000
  F         0.601692000000     -1.144510000000      0.110961000000
  F         0.826184000000      0.994116000000      0.088382000000
  F        -0.678264000000      0.057989000000     -1.129435000000
  I        -1.464804000000      0.169843000000      1.654124000000
5              
SiIF3
  Si       -0.081746000000      0.007988000000      0.070293000000
  F         0.704807000000     -1.359193000000      0.148389000000
  F         0.971628000000      1.183419000000      0.121526000000
  F        -0.814469000000      0.070246000000     -1.327370000000
  I        -1.654270000000      0.192013000000      1.869336000000
5              
GeIF3
  Ge       -0.104241000000      0.010381000000      0.095519000000
  F         0.767736000000     -1.454532000000      0.144310000000
  F         1.052542000000      1.263464000000      0.115906000000
  F        -0.856818000000      0.073622000000     -1.433772000000
  I        -1.713582000000      0.199234000000      1.937693000000
5              
SnIF3
  Sn       -0.119303000000      0.011866000000      0.112847000000
  F         0.865298000000     -1.613851000000      0.146955000000
  F         1.180455000000      1.398881000000      0.115206000000
  F        -0.936422000000      0.080592000000     -1.602162000000
  I        -1.834548000000      0.213530000000      2.075550000000
5              
PbIF3
  Pb       -0.107978000000      0.010203000000      0.099996000000
  F         0.953339000000     -1.685770000000      0.095202000000
  F         1.281044000000      1.449709000000      0.061186000000
  F        -0.923740000000      0.078648000000     -1.725819000000
  I        -1.869997000000      0.217495000000      2.115162000000
4              
NIF2
  N        -0.025122000000     -0.366120000000     -0.762288000000
  F         1.066302000000     -0.395931000000      0.074826000000
  F        -1.070857000000     -0.352508000000      0.129421000000
  I        -0.007731000000      1.577667000000     -1.646667000000
4              
PIF2
  P        -0.066000000000     -0.452949000000     -0.940618000000
  F         1.163316000000     -0.373261000000      0.057051000000
  F        -1.216736000000     -0.342962000000      0.144014000000
  I        -0.066708000000      1.869744000000     -1.770463000000
4              
AsIF2
  As       -0.069211000000     -0.500623000000     -1.016172000000
  F         1.251991000000     -0.398496000000      0.090411000000
  F        -1.303242000000     -0.365423000000      0.183497000000
  I        -0.068490000000      1.916991000000     -1.828085000000
4              
SbIF2
  Sb       -0.073897000000     -0.594944000000     -1.115233000000
  F         1.374894000000     -0.453719000000      0.120669000000
  F        -1.425015000000     -0.417337000000      0.222735000000
  I        -0.071533000000      1.982831000000     -1.931361000000
4              
BiIF2
  Bi       -0.076287000000     -0.667195000000     -1.155704000000
  F         1.458821000000     -0.547192000000      0.139909000000
  F        -1.509618000000     -0.508631000000      0.248138000000
  I        -0.073333000000      1.990945000000     -1.981399000000
3              
OIF
  O        -0.019944000000      0.240883000000     -0.451655000000
  F        -0.019944000000     -0.990984000000      0.240772000000
  I        -0.019944000000      1.705572000000      0.907001000000
3              
SIF
  S        -0.019944000000      0.150988000000     -0.733599000000
  F        -0.019944000000     -1.119231000000      0.271329000000
  I        -0.019944000000      1.968984000000      0.786451000000
3              
SeIF
  Se       -0.019944000000      0.168741000000     -0.813460000000
  F        -0.019944000000     -1.176946000000      0.309863000000
  I        -0.019944000000      2.070183000000      0.796024000000
3              
TeIF
  Te       -0.019944000000      0.141940000000     -0.975564000000
  F        -0.019944000000     -1.319952000000      0.272217000000
  I        -0.019944000000      2.146093000000      0.790815000000
3              
PoIF
  Po       -0.019944000000      0.148582000000     -1.063838000000
  F        -0.019944000000     -1.378660000000      0.261660000000
  I        -0.019944000000      2.238984000000      0.739535000000
4            
NH3
  N        -0.024689000000     -0.000015000000     -0.297847000000
  H        -0.024660000000      0.936933000000      0.083754000000
  H         0.786754000000     -0.468449000000      0.083750000000
  H        -0.836108000000     -0.468469000000      0.083742000000
13              
C3NH9
  N        -0.023513000000     -0.031051000000     -0.149011000000
  C        -1.193787000000     -0.733076000000      0.329827000000
  H        -2.094523000000     -0.282227000000     -0.087494000000
  H        -1.157765000000     -1.775554000000      0.012496000000
  H        -1.280348000000     -0.713696000000      1.430685000000
  C        -0.073573000000      1.372700000000      0.195471000000
  H        -0.973354000000      1.825948000000     -0.221306000000
  H        -0.079214000000      1.542696000000      1.286720000000
  H         0.791186000000      1.889053000000     -0.222053000000
  C         1.193653000000     -0.647966000000      0.330181000000
  H         1.278187000000     -0.622620000000      1.431072000000
  H         1.232191000000     -1.690291000000      0.012660000000
  H         2.060079000000     -0.133917000000     -0.086718000000
