# Supplementary material for: Polarization Upends Convention: Halogen Bonding Propensities of Main Group Halides
Source: J Phys Chem A. 2025 Jan 15;129(4):955–66. doi: 10.1021/acs.jpca.4c06456 (PMC11789142; doi:10.1021/acs.jpca.4c06456)
Supplement: Supplementary file 2 — jp4c06456_si_002.zip [file jp4c06456_si_002.zip › xyz-Files_Supporting-Information/3_Interaction-1_HnM-I---NH3_FnM-I---NH3.xyz]

8              
BNH5I
5       -0.265889000     -0.193319000     -0.923093000
1       -0.583282000      0.711746000     -1.622717000
1       -0.256239000     -1.321929000     -1.291148000
53       0.307242000      0.223212000      1.065460000
7        1.244801000      0.903414000      4.297034000
1        1.534080000      1.866634000      4.403344000
1        2.019133000      0.325084000      4.594899000
1        0.488350000      0.746324000      4.949656000
8              
AlNH5I
13      -0.287927000     -0.202943000     -0.988377000
1       -0.038996000      0.890878000     -2.096972000
1       -0.957194000     -1.597046000     -1.298531000
53       0.399578000      0.289058000      1.337630000
7        1.369395000      0.988016000      4.704929000
1        1.175492000      1.947480000      4.959005000
1        2.355961000      0.832396000      4.863659000
1        0.867351000      0.400507000      5.357243000
8              
GaNH5I
31      -0.284832000     -0.224786000     -0.999259000
1       -0.425910000      0.985907000     -1.967154000
1       -0.531126000     -1.717063000     -1.366523000
53       0.395216000      0.270044000      1.345607000
7        1.352657000      0.992724000      4.674302000
1        1.642473000      1.957369000      4.764056000
1        2.123454000      0.419162000      4.989709000
1        0.589912000      0.849143000      5.322530000
8              
InNH5I
49      -0.245743000     -0.186412000     -0.867782000
1       -0.071776000      1.107423000     -1.982591000
1       -0.819795000     -1.778234000     -1.155935000
53       0.474717000      0.349616000      1.648039000
7        1.445182000      1.059319000      5.001201000
1        1.411965000      2.048305000      5.209030000
1        2.388760000      0.746467000      5.186170000
1        0.840362000      0.594009000      5.664593000
1             
TlNH5I
No halogen bonding. The molecular units move apart. 
9              
CNH6I
1       -1.989461000      0.269004000     -1.577761000
1       -0.899963000     -1.116253000     -1.842432000
6       -0.963918000     -0.079844000     -1.530263000
1       -0.321798000      0.542381000     -2.143601000
53      -0.296795000      0.056523000      0.502140000
7        0.685536000      0.255997000      3.500137000
1        0.117201000     -0.314416000      4.111556000
1        1.642452000     -0.055597000      3.597212000
1        0.639676000      1.206264000      3.842321000
9              
SiNH6I
14       0.494538000     -0.060379000     -0.588686000
1        1.070185000     -1.424661000     -0.594916000
1        1.573957000      0.935451000     -0.399092000
1       -0.198677000      0.194234000     -1.872207000
53      -1.112798000      0.129879000      1.249912000
7       -3.329150000      0.389309000      3.784893000
1       -3.743575000      1.310828000      3.825451000
1       -2.895303000      0.216592000      4.681848000
1       -4.085338000     -0.274691000      3.685531000
9            
GeNH6I
  Ge        0.477914000000     -0.056361000000     -0.571317000000
  H         1.207159000000     -1.395495000000     -0.447476000000
  H         1.471767000000      1.102232000000     -0.469987000000
  H        -0.287219000000      0.012720000000     -1.894237000000
  I        -1.176414000000      0.136239000000      1.324340000000
  N        -3.376497000000      0.393011000000      3.840815000000
  H        -3.577050000000      1.358240000000      4.065622000000
  H        -3.032061000000     -0.046327000000      4.683887000000
  H        -4.255324000000     -0.050069000000      3.608893000000
9           
SnNH6I
  Sn        0.408462000000     -0.051561000000     -0.489739000000
  H         1.213080000000     -1.547443000000     -0.335790000000
  H         1.511864000000      1.243249000000     -0.367975000000
  H        -0.449720000000      0.022411000000     -1.961675000000
  I        -1.359289000000      0.160461000000      1.525573000000
  N        -3.586672000000      0.422388000000      4.078792000000
  H        -3.788443000000      1.386631000000      4.306279000000
  H        -3.239838000000     -0.018844000000      4.919759000000
  H        -4.464673000000     -0.021811000000      3.846466000000
9              
PbNH6I
  Pb        0.404332000000     -0.048868000000     -0.489561000000
  H         1.270155000000     -1.553415000000     -0.239479000000
  H         1.467401000000      1.341630000000     -0.377824000000
  H        -0.505753000000     -0.058426000000     -1.989025000000
  I        -1.430753000000      0.172220000000      1.573434000000
  N        -3.637533000000      0.425093000000      4.132769000000
  H        -3.710919000000      1.375545000000      4.469629000000
  H        -3.343670000000     -0.148604000000      4.911720000000
  H        -4.567082000000      0.125243000000      3.871561000000
6              
NH3IF
  F         0.000108000000     -0.000185000000     -0.586951000000
  I        -0.000132000000     -0.000048000000      1.382065000000
  N        -0.000014000000      0.000085000000      3.913771000000
  H         0.000103000000      0.947020000000      4.268606000000
  H         0.820076000000     -0.473499000000      4.268400000000
  H        -0.820139000000     -0.473371000000      4.268457000000
6              
NH3ICl
  I         0.000160000000      0.001482000000      1.307384000000
  Cl       -0.000103000000      0.002664000000     -1.079025000000
  N         0.000021000000     -0.000824000000      3.930499000000
  H        -0.000052000000      0.945776000000      4.285881000000
  H         0.819990000000     -0.474558000000      4.284861000000
  H        -0.820015000000     -0.474539000000      4.284749000000
6              
NH3IBr
  I         0.000926000000     -0.000890000000      1.294310000000
  Br       -0.000603000000     -0.002132000000     -1.233351000000
  N         0.000024000000      0.000971000000      3.971754000000
  H        -0.000435000000      0.947341000000      4.327908000000
  H         0.819841000000     -0.472407000000      4.327128000000
  H        -0.819753000000     -0.472883000000      4.326600000000
6              
NH3I2
  I         0.000213000000     -0.001656000000      1.373505000000
  I        -0.000153000000     -0.003942000000     -1.340073000000
  N         0.000003000000      0.001168000000      4.161310000000
  H        -0.000158000000      0.946779000000      4.519075000000
  H         0.818713000000     -0.471038000000      4.520357000000
  H        -0.818618000000     -0.471311000000      4.520175000000
6              
NH3AtI
  I         0.000094000000      0.000110000000      1.352048000000
  At       -0.000065000000     -0.000503000000     -1.446130000000
  N         0.000001000000      0.000230000000      4.192766000000
  H         0.000105000000      0.945065000000      4.552351000000
  H         0.818339000000     -0.472547000000      4.551686000000
  H        -0.818473000000     -0.472355000000      4.551628000000
8              
BNH3IF2
  B        -0.245607000000     -0.178066000000     -0.849441000000
  F         0.116765000000      0.606464000000     -1.838880000000
  F        -0.977718000000     -1.231249000000     -1.133342000000
  I         0.337125000000      0.245653000000      1.158248000000
  N         1.238034000000      0.899365000000      4.269487000000
  H         0.982196000000      1.838228000000      4.545246000000
  H         2.237805000000      0.814295000000      4.396747000000
  H         0.799598000000      0.266477000000      4.925371000000
8              
AlNH3IF2
  Al       -0.248247000000     -0.183852000000     -0.863799000000
  F         0.468918000000      0.563883000000     -2.147830000000
  F        -1.432498000000     -1.278925000000     -1.210728000000
  I         0.410024000000      0.303796000000      1.431628000000
  N         1.343134000000      0.979604000000      4.642391000000
  H         0.713374000000      1.632381000000      5.089978000000
  H         2.268516000000      1.385930000000      4.682663000000
  H         1.360440000000      0.145528000000      5.214283000000
8              
GaNH3IF2
  Ga       -0.222521000000     -0.161662000000     -0.765925000000
  F        -0.094494000000      0.993520000000     -2.063588000000
  F        -0.871783000000     -1.689411000000     -1.294050000000
  I         0.439806000000      0.311741000000      1.536546000000
  N         1.326194000000      0.960955000000      4.573389000000
  H         1.210688000000      1.942698000000      4.788009000000
  H         2.296884000000      0.732099000000      4.742500000000
  H         0.777067000000      0.442560000000      5.246387000000
8              
InNH3IF2
  In       -0.165166000000     -0.117694000000     -0.567587000000
  F        -0.087866000000      1.139215000000     -2.051434000000
  F        -0.853070000000     -1.823271000000     -1.204556000000
  I         0.546699000000      0.402756000000      1.890500000000
  N         1.420355000000      1.031475000000      4.894722000000
  H         1.319538000000      2.012243000000      5.120470000000
  H         2.385951000000      0.783162000000      5.065037000000
  H         0.857231000000      0.512604000000      5.555572000000
8              
TlNH3IF2
  Tl       -0.140420000000     -0.099503000000     -0.493859000000
  F        -0.117322000000      1.106476000000     -2.127357000000
  F        -0.870216000000     -1.826241000000     -1.275663000000
  I         0.584432000000      0.428525000000      2.003384000000
  N         1.395156000000      1.013776000000      4.813042000000
  H         1.297290000000      1.996603000000      5.031056000000
  H         2.360117000000      0.759973000000      4.978901000000
  H         0.827361000000      0.497506000000      5.471946000000
9              
CNH3IF3
  C         0.388796000000     -0.047042000000     -0.468208000000
  F         1.042200000000     -1.206290000000     -0.416933000000
  F         1.291158000000      0.931046000000     -0.418302000000
  F        -0.222585000000      0.023393000000     -1.649175000000
  I        -1.026464000000      0.118791000000      1.150020000000
  N        -2.989290000000      0.348278000000      3.395428000000
  H        -3.202357000000      1.314944000000      3.602876000000
  H        -2.631191000000     -0.071900000000      4.242831000000
  H        -3.861168000000     -0.113457000000      3.172936000000
9              
SiNH3IF3
  Si        0.414311000000     -0.050764000000     -0.497392000000
  F         1.216460000000     -1.414841000000     -0.437913000000
  F         1.479021000000      1.120920000000     -0.462175000000
  F        -0.303553000000      0.009757000000     -1.907596000000
  I        -1.158780000000      0.130504000000      1.304185000000
  N        -3.283301000000      0.383137000000      3.732929000000
  H        -3.480598000000      1.349174000000      3.958774000000
  H        -2.943961000000     -0.056510000000      4.578332000000
  H        -4.165761000000     -0.054814000000      3.503589000000
9              
GeNH3IF3
  Ge        0.341565000000     -0.045437000000     -0.412158000000
  F         1.235787000000     -1.504856000000     -0.389460000000
  F         1.511832000000      1.203793000000     -0.415439000000
  F        -0.391493000000      0.014573000000     -1.957867000000
  I        -1.273328000000      0.139598000000      1.438357000000
  N        -3.307949000000      0.387054000000      3.760831000000
  H        -3.501023000000      1.356414000000      3.976087000000
  H        -2.972529000000     -0.047255000000      4.610582000000
  H        -4.190588000000     -0.049696000000      3.529607000000
9              
SnNH3IF3
  Sn        0.228803000000     -0.030544000000     -0.281679000000
  F         1.336035000000     -1.582410000000     -0.200497000000
  F         1.461370000000      1.420838000000     -0.402946000000
  F        -0.570647000000     -0.115399000000     -2.012118000000
  I        -1.493825000000      0.174596000000      1.693548000000
  N        -3.495383000000      0.410474000000      3.972688000000
  H        -3.493920000000      1.338658000000      4.374994000000
  H        -3.289554000000     -0.240952000000      4.718778000000
  H        -4.438106000000      0.220217000000      3.658920000000
9              
PbNH3IF3
  Pb        0.135350000000     -0.011824000000     -0.176711000000
  F         1.325821000000     -1.636152000000     -0.147141000000
  F         1.472850000000      1.483392000000     -0.356948000000
  F        -0.647208000000     -0.100659000000     -2.030671000000
  I        -1.652979000000      0.199384000000      1.871138000000
  N        -3.493646000000      0.404689000000      3.972669000000
  H        -3.479259000000      1.330976000000      4.378952000000
  H        -3.281060000000     -0.260433000000      4.704573000000
  H        -4.433692000000      0.221046000000      3.647363000000
