# Supplementary material for: Polarization Upends Convention: Halogen Bonding Propensities of Main Group Halides
Source: J Phys Chem A. 2025 Jan 15;129(4):955–66. doi: 10.1021/acs.jpca.4c06456 (PMC11789142; doi:10.1021/acs.jpca.4c06456)
Supplement: Supplementary file 2 — jp4c06456_si_002.zip [file jp4c06456_si_002.zip › xyz-Files_Supporting-Information/4_Interaction-2_HnM-I---NCH3_3_FnM-I---NCH3_3.xyz]

17              
BC3NH11I
  B        -0.277840000000     -0.222834000000     -1.060525000000
  H         0.277401000000      0.353691000000     -1.936979000000
  H        -1.122797000000     -1.034140000000     -1.252034000000
  I         0.263686000000      0.214613000000      0.934618000000
  N         1.162945000000      0.877508000000      4.079428000000
  C         0.224589000000      0.227495000000      4.969279000000
  H        -0.779457000000      0.614951000000      4.795375000000
  H         0.212372000000     -0.845076000000      4.774540000000
  H         0.473828000000      0.381819000000      6.032875000000
  C         2.497030000000      0.335118000000      4.223586000000
  H         2.913558000000      0.498228000000      5.232069000000
  H         2.482969000000     -0.738025000000      4.031336000000
  H         3.166024000000      0.800999000000      3.499652000000
  C         1.151645000000      2.314734000000      4.249797000000
  H         0.146220000000      2.700022000000      4.078556000000
  H         1.470586000000      2.623558000000      5.259793000000
  H         1.820936000000      2.778334000000      3.524765000000
17              
AlC3NH11I
  Al       -0.289933000000     -0.271759000000     -1.071867000000
  H        -0.380786000000      0.901692000000     -2.121136000000
  H        -0.593734000000     -1.775837000000     -1.434872000000
  I         0.359445000000      0.272424000000      1.256627000000
  N         1.295415000000      0.976561000000      4.515911000000
  C         0.328778000000      0.339456000000      5.382766000000
  H        -0.662349000000      0.755937000000      5.201381000000
  H         0.290965000000     -0.729615000000      5.172134000000
  H         0.566260000000      0.471164000000      6.452572000000
  C         2.611929000000      0.397312000000      4.667786000000
  H         3.021498000000      0.534650000000      5.683473000000
  H         2.572041000000     -0.672150000000      4.459356000000
  H         3.301984000000      0.855314000000      3.958678000000
  C         1.317925000000      2.410586000000      4.702509000000
  H         0.325169000000      2.823246000000      4.521574000000
  H         1.630682000000      2.701297000000      5.720322000000
  H         2.008537000000      2.865431000000      3.992023000000
17              
GaC3NH11I
  Ga       -0.329190000000     -0.261115000000     -1.163881000000
  H        -0.327808000000      0.926181000000     -2.169526000000
  H        -0.709555000000     -1.734610000000     -1.488245000000
  I         0.340835000000      0.243148000000      1.185165000000
  N         1.274237000000      0.928694000000      4.404522000000
  C         0.306196000000      0.300839000000      5.276572000000
  H        -0.689456000000      0.692456000000      5.066874000000
  H         0.291525000000     -0.774783000000      5.099340000000
  H         0.524625000000      0.470814000000      6.345041000000
  C         2.598490000000      0.378282000000      4.591624000000
  H         2.991238000000      0.553810000000      5.608079000000
  H         2.580275000000     -0.697441000000      4.415215000000
  H         3.289922000000      0.827181000000      3.878093000000
  C         1.268405000000      2.368055000000      4.546703000000
  H         0.270993000000      2.756380000000      4.339386000000
  H         1.561475000000      2.695391000000      5.559218000000
  H         1.960471000000      2.813191000000      3.831545000000
17              
InC3NH11I
  In       -0.178869000000     -0.188450000000     -0.723600000000
  H        -0.028550000000      1.105984000000     -1.840006000000
  H        -0.708137000000     -1.796987000000     -1.002649000000
  I         0.507943000000      0.379005000000      1.798464000000
  N         1.440437000000      1.078384000000      5.037827000000
  C         0.492132000000      0.430268000000      5.916022000000
  H        -0.507089000000      0.829585000000      5.740728000000
  H         0.469799000000     -0.640189000000      5.710491000000
  H         0.736664000000      0.571203000000      6.983243000000
  C         2.767227000000      0.520918000000      5.177379000000
  H         3.186374000000      0.670008000000      6.187668000000
  H         2.741598000000     -0.549991000000      4.974366000000
  H         3.441326000000      0.985918000000      4.457584000000
  C         1.441074000000      2.513489000000      5.214104000000
  H         0.439713000000      2.908116000000      5.040525000000
  H         1.759697000000      2.816808000000      6.226589000000
  H         2.116199000000      2.974261000000      4.492656000000
17              
TlC3NH11I
  Tl       -0.231741000000     -0.289710000000     -0.876804000000
  H        -0.392011000000      1.188543000000     -1.721216000000
  H        -0.309682000000     -1.984003000000     -1.087286000000
  I         0.375239000000      0.254199000000      1.763599000000
  N         1.440462000000      1.098211000000      4.999594000000
  C         0.662698000000      0.647951000000      6.131216000000
  H        -0.348333000000      1.051179000000      6.069641000000
  H         0.594833000000     -0.440118000000      6.124339000000
  H         1.097955000000      0.958865000000      7.097401000000
  C         2.765261000000      0.520143000000      4.994612000000
  H         3.365382000000      0.825520000000      5.869817000000
  H         2.694419000000     -0.567779000000      4.993066000000
  H         3.297502000000      0.825020000000      4.093108000000
  C         1.486321000000      2.540671000000      4.918690000000
  H         0.473708000000      2.940690000000      4.862593000000
  H         1.990527000000      2.999158000000      5.787582000000
  H         2.018730000000      2.842736000000      4.016428000000
18              
C4NH12I
  C         0.658132000000     -0.110268000000     -0.780846000000
  H         1.388396000000     -0.865804000000     -0.513476000000
  H         1.138747000000      0.851259000000     -0.922563000000
  H         0.117684000000     -0.401731000000     -1.674472000000
  I        -0.747797000000      0.069065000000      0.829697000000
  N        -2.777964000000      0.329008000000      3.161149000000
  C        -4.087721000000      0.008547000000      2.631450000000
  H        -4.335146000000      0.693687000000      1.820646000000
  H        -4.085333000000     -1.004922000000      2.230366000000
  H        -4.878280000000      0.076934000000      3.396924000000
  C        -2.374194000000     -0.609716000000      4.188024000000
  H        -3.043133000000     -0.587087000000      5.064155000000
  H        -2.373694000000     -1.621538000000      3.782775000000
  H        -1.363032000000     -0.377735000000      4.522319000000
  C        -2.715208000000      1.696593000000      3.634993000000
  H        -2.964926000000      2.379708000000      2.823188000000
  H        -3.408892000000      1.883282000000      4.471392000000
  H        -1.703625000000      1.924295000000      3.970946000000
18              
SiC3NH12I
  Si        0.881062000000     -0.148982000000     -1.039162000000
  H         1.471825000000     -1.506471000000     -1.022898000000
  H         1.946794000000      0.863324000000     -0.861463000000
  H         0.183639000000      0.078522000000     -2.325241000000
  I        -0.731964000000      0.048977000000      0.797917000000
  N        -2.886965000000      0.310927000000      3.258795000000
  C        -4.176685000000     -0.100337000000      2.746396000000
  H        -4.462579000000      0.537510000000      1.909796000000
  H        -4.120737000000     -1.127687000000      2.385986000000
  H        -4.971536000000     -0.045286000000      3.509372000000
  C        -2.431253000000     -0.562099000000      4.319551000000
  H        -3.097425000000     -0.542429000000      5.198630000000
  H        -2.377004000000     -1.588422000000      3.955937000000
  H        -1.433480000000     -0.263102000000      4.641332000000
  C        -2.895767000000      1.697087000000      3.675366000000
  H        -3.184165000000      2.332847000000      2.838037000000
  H        -3.595787000000      1.883861000000      4.507258000000
  H        -1.897047000000      1.992632000000      3.997399000000
18              
GeC3NH12I
  Ge        0.566630000000     -0.094795000000     -0.671179000000
  H         1.617492000000     -1.136933000000     -0.284878000000
  H         1.222110000000      1.269946000000     -0.889119000000
  H        -0.184471000000     -0.533947000000     -1.929198000000
  I        -1.093645000000      0.108158000000      1.222993000000
  N        -3.222529000000      0.378861000000      3.663608000000
  C        -4.533157000000      0.070599000000      3.132408000000
  H        -4.775466000000      0.760075000000      2.323487000000
  H        -4.539242000000     -0.941830000000      2.728244000000
  H        -5.325923000000      0.142245000000      3.896150000000
  C        -2.824754000000     -0.565408000000      4.685912000000
  H        -3.490937000000     -0.541937000000      5.564862000000
  H        -2.833136000000     -1.576473000000      4.278368000000
  H        -1.811185000000     -0.342908000000      5.019988000000
  C        -3.146367000000      1.743956000000      4.138668000000
  H        -3.391389000000      2.431172000000      3.328646000000
  H        -3.836344000000      1.938475000000      4.977117000000
  H        -2.132194000000      1.962476000000      4.473536000000
18              
SnC3NH12I
  Sn        0.363394000000     -0.066148000000     -0.443759000000
  H         1.439852000000     -1.337524000000     -0.079883000000
  H         1.195918000000      1.416926000000     -0.566546000000
  H        -0.502860000000     -0.395066000000     -1.875073000000
  I        -1.406740000000      0.135780000000      1.576037000000
  N        -3.561456000000      0.413778000000      4.047402000000
  C        -4.871159000000      0.086460000000      3.526486000000
  H        -5.121049000000      0.759027000000      2.705699000000
  H        -4.871309000000     -0.933311000000      3.141132000000
  H        -5.662449000000      0.166463000000      4.291184000000
  C        -3.152191000000     -0.508772000000      5.084342000000
  H        -3.814428000000     -0.474784000000      5.966146000000
  H        -3.154801000000     -1.527073000000      4.695100000000
  H        -2.138805000000     -0.272867000000      5.409725000000
  C        -3.492480000000      1.787699000000      4.496268000000
  H        -3.745826000000      2.457931000000      3.674634000000
  H        -4.179869000000      1.993786000000      5.334303000000
  H        -2.478255000000      2.019377000000      4.822083000000
18              
PbC3NH12I
  Pb        0.307136000000     -0.070087000000     -0.374376000000
  H         1.436499000000     -1.329799000000      0.089311000000
  H         1.096274000000      1.487664000000     -0.542576000000
  H        -0.604275000000     -0.502722000000     -1.809051000000
  I        -1.520674000000      0.169952000000      1.698327000000
  N        -3.657394000000      0.436174000000      4.152281000000
  C        -4.967508000000      0.116777000000      3.627933000000
  H        -5.221035000000      0.806191000000      2.822428000000
  H        -4.965690000000     -0.894355000000      3.220497000000
  H        -5.756852000000      0.178185000000      4.396389000000
  C        -3.241995000000     -0.507158000000      5.167699000000
  H        -3.901013000000     -0.493346000000      6.052471000000
  H        -3.243584000000     -1.516804000000      4.756574000000
  H        -2.227805000000     -0.275810000000      5.493768000000
  C        -3.588662000000      1.800714000000      4.628434000000
  H        -3.845921000000      2.486835000000      3.821307000000
  H        -4.273245000000      1.988707000000      5.473036000000
  H        -2.573464000000      2.027081000000      4.954851000000
15              
C3NH9IF
  F         0.005267000000     -0.129670000000     -0.536671000000
  I         0.002738000000     -0.071645000000      1.443064000000
  N        -0.000059000000      0.000882000000      3.921478000000
  C        -1.173870000000     -0.730553000000      4.400179000000
  H        -2.076241000000     -0.269166000000      4.004207000000
  H        -1.128660000000     -1.759800000000      4.050148000000
  H        -1.218739000000     -0.725380000000      5.495373000000
  C        -0.059261000000      1.402236000000      4.339410000000
  H        -0.963533000000      1.861434000000      3.945232000000
  H        -0.061542000000      1.485114000000      5.432387000000
  H         0.801836000000      1.936543000000      3.943217000000
  C         1.231401000000     -0.628874000000      4.399899000000
  H         1.275789000000     -0.620102000000      5.495076000000
  H         1.273367000000     -1.658224000000      4.049714000000
  H         2.091506000000     -0.092792000000      4.003944000000
15              
C3NH9ICl
  I         0.004982000000     -0.063463000000      1.384062000000
  Cl        0.009816000000     -0.125149000000     -1.023142000000
  N        -0.000100000000      0.001855000000      3.932212000000
  C        -1.175350000000     -0.729723000000      4.399862000000
  H        -2.076231000000     -0.265317000000      4.003254000000
  H        -1.130717000000     -1.757618000000      4.044928000000
  H        -1.228187000000     -0.732664000000      5.495361000000
  C        -0.057684000000      1.401547000000      4.347702000000
  H        -0.960610000000      1.862857000000      3.952175000000
  H        -0.062081000000      1.488763000000      5.441000000000
  H         0.805068000000      1.935235000000      3.953512000000
  C         1.229886000000     -0.631478000000      4.402452000000
  H         1.280182000000     -0.630801000000      5.498079000000
  H         1.270311000000     -1.659347000000      4.046945000000
  H         2.090716000000     -0.094694000000      4.008255000000
15              
C3NH9IBr
  I         0.000294000000     -0.064921000000      1.360899000000
  Br        0.000112000000     -0.130445000000     -1.188988000000
  N         0.000199000000      0.002209000000      3.950736000000
  C        -1.174544000000     -0.728141000000      4.416887000000
  H        -2.075319000000     -0.263037000000      4.020457000000
  H        -1.131007000000     -1.756018000000      4.061295000000
  H        -1.229709000000     -0.733091000000      5.512780000000
  C        -0.055657000000      1.401731000000      4.361788000000
  H        -0.958737000000      1.863161000000      3.966307000000
  H        -0.058582000000      1.494371000000      5.455147000000
  H         0.806900000000      1.934113000000      3.964994000000
  C         1.230167000000     -0.631760000000      4.415414000000
  H         1.286699000000     -0.632689000000      5.511237000000
  H         1.268828000000     -1.659689000000      4.059409000000
  H         2.090357000000     -0.095793000000      4.018295000000
15              
C3NH9I2
  I         0.004178000000     -0.060497000000      1.458996000000
  I         0.008334000000     -0.124482000000     -1.275770000000
  N        -0.000152000000      0.002606000000      4.141533000000
  C        -1.174387000000     -0.728695000000      4.598431000000
  H        -2.074329000000     -0.262770000000      4.200130000000
  H        -1.129913000000     -1.755325000000      4.238372000000
  H        -1.238671000000     -0.741246000000      5.694822000000
  C        -0.056884000000      1.400158000000      4.549079000000
  H        -0.958888000000      1.861816000000      4.150515000000
  H        -0.062515000000      1.499967000000      5.642867000000
  H         0.806398000000      1.932717000000      4.153204000000
  C         1.228599000000     -0.631719000000      4.600047000000
  H         1.292155000000     -0.639273000000      5.696528000000
  H         1.267493000000     -1.658552000000      4.239910000000
  H         2.088582000000     -0.094705000000      4.202994000000
15              
C3NH9AtI
  I         0.003653000000     -0.061204000000      1.423987000000
  At        0.007111000000     -0.127510000000     -1.392813000000
  N        -0.000084000000      0.003087000000      4.156947000000
  C        -1.174953000000     -0.726321000000      4.610350000000
  H        -2.073760000000     -0.258877000000      4.210882000000
  H        -1.131716000000     -1.752641000000      4.248799000000
  H        -1.243309000000     -0.741602000000      5.707074000000
  C        -0.054614000000      1.400037000000      4.561322000000
  H        -0.956030000000      1.862566000000      4.162020000000
  H        -0.059710000000      1.504604000000      5.655283000000
  H         0.809075000000      1.930982000000      4.163750000000
  C         1.227257000000     -0.633079000000      4.611799000000
  H         1.295173000000     -0.643317000000      5.708610000000
  H         1.264324000000     -1.659568000000      4.250036000000
  H         2.087583000000     -0.097153000000      4.213611000000
17              
BC3NH9IF2
  B        -0.296407000000     -0.252172000000     -1.059917000000
  F        -0.174904000000      0.646375000000     -2.009846000000
  F        -0.774448000000     -1.432351000000     -1.381192000000
  I         0.268263000000      0.193096000000      0.951028000000
  N         1.147649000000      0.849125000000      3.985882000000
  C         0.307266000000      0.062837000000      4.865507000000
  H        -0.738723000000      0.330334000000      4.714472000000
  H         0.423122000000     -0.996967000000      4.637898000000
  H         0.551807000000      0.215765000000      5.929779000000
  C         2.540390000000      0.468489000000      4.102175000000
  H         2.943835000000      0.649097000000      5.112353000000
  H         2.654290000000     -0.591560000000      3.874361000000
  H         3.139615000000      1.035800000000      3.389685000000
  C         0.965223000000      2.269197000000      4.205732000000
  H        -0.081429000000      2.535204000000      4.056683000000
  H         1.257970000000      2.579202000000      5.222623000000
  H         1.564325000000      2.834036000000      3.491283000000
17              
AlC3NH9IF2
  Al       -0.200784000000     -0.187305000000     -0.725422000000
  F        -1.164883000000      0.819821000000     -1.607051000000
  F         0.307217000000     -1.569901000000     -1.467868000000
  I         0.445563000000      0.339839000000      1.567729000000
  N         1.354018000000      1.004871000000      4.690431000000
  C         0.337493000000      0.447565000000      5.557992000000
  H        -0.626251000000      0.910189000000      5.343992000000
  H         0.247027000000     -0.624469000000      5.381239000000
  H         0.563139000000      0.601858000000      6.626470000000
  C         2.635409000000      0.361270000000      4.891881000000
  H         3.026589000000      0.509152000000      5.912400000000
  H         2.543330000000     -0.710540000000      4.714881000000
  H         3.365095000000      0.760453000000      4.187031000000
  C         1.451333000000      2.441767000000      4.840487000000
  H         0.486702000000      2.902636000000      4.626988000000
  H         1.757738000000      2.740404000000      5.857016000000
  H         2.181446000000      2.839147000000      4.135077000000
17              
GaC3NH9IF2
  Ga       -0.189308000000     -0.172590000000     -0.715804000000
  F        -0.059458000000      0.977902000000     -2.017331000000
  F        -0.822744000000     -1.708768000000     -1.238273000000
  I         0.453994000000      0.319370000000      1.592506000000
  N         1.314838000000      0.965059000000      4.567517000000
  C         0.371542000000      0.311422000000      5.453250000000
  H        -0.634917000000      0.683734000000      5.261648000000
  H         0.377525000000     -0.763449000000      5.272058000000
  H         0.605952000000      0.483333000000      6.516205000000
  C         2.655621000000      0.442490000000      4.742681000000
  H         3.047155000000      0.623080000000      5.756809000000
  H         2.660231000000     -0.632499000000      4.561833000000
  H         3.331853000000      0.911523000000      4.027775000000
  C         1.282470000000      2.405500000000      4.728106000000
  H         0.275357000000      2.776618000000      4.537687000000
  H         1.580365000000      2.721318000000      5.740959000000
  H         1.958692000000      2.872888000000      4.012220000000
17              
InC3NH9IF2
  In       -0.055234000000     -0.059517000000     -0.202595000000
  F         0.936339000000      0.462635000000     -1.794225000000
  F        -1.646393000000     -1.052154000000     -0.724171000000
  I         0.648263000000      0.479417000000      2.260094000000
  N         1.501854000000      1.099649000000      5.193580000000
  C         0.636876000000      0.334055000000      6.070326000000
  H        -0.402222000000      0.619043000000      5.905774000000
  H         0.737300000000     -0.729240000000      5.852638000000
  H         0.874244000000      0.492558000000      7.134355000000
  C         2.887715000000      0.695019000000      5.329863000000
  H         3.278614000000      0.876702000000      6.343677000000
  H         2.985485000000     -0.368487000000      5.111770000000
  H         3.505472000000      1.246881000000      4.621423000000
  C         1.342558000000      2.525551000000      5.403952000000
  H         0.302718000000      2.809375000000      5.241704000000
  H         1.629002000000      2.832478000000      6.422476000000
  H         1.961301000000      3.075411000000      4.694788000000
17              
TlC3NH9IF2
  Tl       -0.037803000000     -0.042576000000     -0.104150000000
  F         1.069701000000      0.021070000000     -1.809496000000
  F        -1.846725000000     -0.638330000000     -0.819026000000
  I         0.692688000000      0.500223000000      2.403471000000
  N         1.481651000000      1.079392000000      5.105516000000
  C         0.646017000000      0.279231000000      5.985609000000
  H        -0.402442000000      0.529147000000      5.826731000000
  H         0.784199000000     -0.778575000000      5.764265000000
  H         0.887545000000      0.447512000000      7.045159000000
  C         2.884811000000      0.723531000000      5.238092000000
  H         3.263328000000      0.918991000000      6.251906000000
  H         3.019303000000     -0.335041000000      5.018103000000
  H         3.479998000000      1.299675000000      4.530439000000
  C         1.272398000000      2.501177000000      5.323824000000
  H         0.222952000000      2.747962000000      5.166200000000
  H         1.552041000000      2.805136000000      6.342998000000
  H         1.870585000000      3.074895000000      4.616640000000
18              
C4NH9IF3
  C         0.565514000000     -0.101782000000     -0.666531000000
  F         1.521323000000     -0.980671000000     -0.369342000000
  F         1.152552000000      1.065720000000     -0.924761000000
  F        -0.031736000000     -0.512674000000     -1.784050000000
  I        -0.854560000000      0.082042000000      0.953332000000
  N        -2.759416000000      0.329759000000      3.130970000000
  C        -3.993122000000     -0.311576000000      2.710759000000
  H        -4.371405000000      0.171369000000      1.810139000000
  H        -3.804253000000     -1.360197000000      2.482385000000
  H        -4.771638000000     -0.259181000000      3.486934000000
  C        -2.187431000000     -0.333784000000      4.289594000000
  H        -2.853052000000     -0.285128000000      5.164711000000
  H        -1.998455000000     -1.381712000000      4.058130000000
  H        -1.238980000000      0.134482000000      4.551518000000
  C        -2.959171000000      1.746952000000      3.379016000000
  H        -3.338401000000      2.228748000000      2.478186000000
  H        -3.673103000000      1.927078000000      4.197012000000
  H        -2.009633000000      2.212683000000      3.641544000000
18              
SiC3NH9IF3
  Si        0.804620000000     -0.127426000000     -0.939239000000
  F         1.684225000000     -1.436469000000     -0.799216000000
  F         1.797820000000      1.104924000000     -0.981897000000
  F         0.079179000000     -0.196320000000     -2.344921000000
  I        -0.773907000000      0.073429000000      0.859968000000
  N        -2.857433000000      0.340932000000      3.241853000000
  C        -4.074409000000     -0.334437000000      2.836637000000
  H        -4.466768000000      0.122989000000      1.928238000000
  H        -3.863483000000     -1.383058000000      2.626240000000
  H        -4.857333000000     -0.289262000000      3.611035000000
  C        -2.265244000000     -0.288217000000      4.405711000000
  H        -2.924196000000     -0.244243000000      5.288071000000
  H        -2.051726000000     -1.335578000000      4.191623000000
  H        -1.326661000000      0.206297000000      4.656495000000
  C        -3.085461000000      1.755350000000      3.462498000000
  H        -3.479233000000      2.212629000000      2.554618000000
  H        -3.799842000000      1.943122000000      4.280462000000
  H        -2.145115000000      2.247463000000      3.711370000000
18              
GeC3NH9IF3
  Ge        0.408287000000     -0.079601000000     -0.488135000000
  F         1.424631000000     -1.450960000000     -0.351600000000
  F         1.467794000000      1.259801000000     -0.613300000000
  F        -0.333342000000     -0.217221000000     -2.025516000000
  I        -1.212329000000      0.126482000000      1.364601000000
  N        -3.186619000000      0.379065000000      3.620888000000
  C        -4.407971000000     -0.291182000000      3.212049000000
  H        -4.797796000000      0.171153000000      2.305316000000
  H        -4.200927000000     -1.339887000000      2.999403000000
  H        -5.187814000000     -0.243039000000      3.987562000000
  C        -2.600629000000     -0.256467000000      4.787370000000
  H        -3.264797000000     -0.209353000000      5.664034000000
  H        -2.391902000000     -1.304233000000      4.571741000000
  H        -1.661329000000      0.233798000000      5.042766000000
  C        -3.412322000000      1.795187000000      3.848278000000
  H        -3.803559000000      2.257302000000      2.942043000000
  H        -4.127743000000      1.976018000000      4.665198000000
  H        -2.471697000000      2.283513000000      4.102514000000
18              
SnC3NH9IF3
  Sn        0.266629000000     -0.062470000000     -0.327697000000
  F         1.368835000000     -1.619713000000     -0.243171000000
  F         1.509617000000      1.381337000000     -0.458074000000
  F        -0.529391000000     -0.150930000000     -2.061332000000
  I        -1.463434000000      0.159976000000      1.655463000000
  N        -3.386687000000      0.403286000000      3.851723000000
  C        -4.605729000000     -0.273412000000      3.442331000000
  H        -4.996469000000      0.185907000000      2.534638000000
  H        -4.394002000000     -1.321577000000      3.232507000000
  H        -5.384466000000     -0.225583000000      4.217893000000
  C        -2.798882000000     -0.228096000000      5.021053000000
  H        -3.465518000000     -0.180282000000      5.894859000000
  H        -2.586743000000     -1.275501000000      4.807852000000
  H        -1.862047000000      0.266528000000      5.276383000000
  C        -3.618993000000      1.819978000000      4.076428000000
  H        -4.010542000000      2.278558000000      3.168728000000
  H        -4.336745000000      1.996245000000      4.891279000000
  H        -2.681132000000      2.312319000000      4.332411000000
18              
PbC3NH9IF3
  Pb        0.104413000000     -0.038163000000     -0.134604000000
  F         1.298069000000     -1.668933000000     -0.101574000000
  F         1.457262000000      1.450058000000     -0.335443000000
  F        -0.667715000000     -0.139581000000     -1.999802000000
  I        -1.710430000000      0.196571000000      1.938674000000
  N        -3.453690000000      0.411342000000      3.926078000000
  C        -4.674212000000     -0.275203000000      3.516254000000
  H        -5.067748000000      0.183155000000      2.610485000000
  H        -4.456011000000     -1.321701000000      3.309829000000
  H        -5.440842000000     -0.223002000000      4.299174000000
  C        -2.861135000000     -0.217653000000      5.101724000000
  H        -3.537321000000     -0.163939000000      5.963881000000
  H        -2.646621000000     -1.263926000000      4.890354000000
  H        -1.929020000000      0.283876000000      5.356635000000
  C        -3.694971000000      1.832749000000      4.150292000000
  H        -4.090731000000      2.286091000000      3.242977000000
  H        -4.413026000000      1.989825000000      4.964639000000
  H        -2.760418000000      2.328446000000      4.407698000000
